# Supplementary material for: Heat-Stress Responses Differ among Species from Different ‘Bangia’ Clades of Bangiales (Rhodophyta)
Source: Plants (Basel). 2021 Aug 22;10(8):1733. doi: 10.3390/plants10081733 (PMC8412102; doi:10.3390/plants10081733)
Supplement: Supplementary file 1 [file plants-10-01733-s001.zip]

Archive with 4 entries (4 files):
- Table S1 rev.pdf
- Table S2 rev.pdf
- Table S3 rev.pdf
- Table S4 rev.pdf
